# Supplementary material for: Hepatic Hilum Variations and Their Clinical Considerations in the Liver: A Systematic Review and Meta-Analysis
Source: Life (Basel). 2024 Oct 14;14(10):1301. doi: 10.3390/life14101301 (PMC11509691; doi:10.3390/life14101301)
Supplement: Supplementary file 1 [file life-14-01301-s001.zip]

Archive with 1 entries (1 files):
- life-3041026-supplementary.pdf
